# Supplementary material for: Identification of Genes Related to Cold Tolerance and Novel Genetic Markers for Molecular Breeding in Taiwan Tilapia (Oreochromis spp.) via Transcriptome Analysis
Source: Animals (Basel). 2021 Dec 13;11(12):3538. doi: 10.3390/ani11123538 (PMC8697892; doi:10.3390/ani11123538)
Supplement: Supplementary file 1 [file animals-11-03538-s001.zip]

Archive with 2 entries (2 files):
- animals-1465962-supplementary.pdf
- Table_S3.pdf
